# Supplementary material for: Biomechanical Principles and Techniques—A Systematization for Sport Climbing
Source: J Funct Morphol Kinesiol. 2026 Feb 28;11(1):103. doi: 10.3390/jfmk11010103 (PMC13027491; doi:10.3390/jfmk11010103)
Supplement: Supplementary file 1 [file jfmk-11-00103-s001.zip]

Archive with 1 entries (1 files):
- jfmk-4117457-supplementary.pdf
